# Supplementary material for: Effect of Solvent Polarity on the Photo-Induced Polymerization-Induced Self-Assembly of Poly(tert-butyl acrylate)-block-Polystyrene near Room Temperature
Source: Polymers (Basel). 2026 Jan 7;18(2):165. doi: 10.3390/polym18020165 (PMC12845964; doi:10.3390/polym18020165)
Supplement: Supplementary file 1 [file polymers-18-00165-s001.zip]

Archive with 1 entries (1 files):
- polymers-4034084-supplementary.pdf
